# Supplementary material for: Cardiac Rehabilitation in German Speaking Countries of Europe—Evidence-Based Guidelines from Germany, Austria and Switzerland LLKardReha-DACH—Part 1
Source: J Clin Med. 2021 May 19;10(10):2192. doi: 10.3390/jcm10102192 (PMC8161282; doi:10.3390/jcm10102192)
Supplement: Supplementary file 1 [file jcm-10-02192-s001.zip]

Archive with 1 entries (1 files):
- jcm-1137028-supplementary.pdf
